# Supplementary material for: Effects of TGF-β1 Receptor Inhibitor GW788388 on the Epithelial to Mesenchymal Transition of Peritoneal Mesothelial Cells
Source: Int J Mol Sci. 2021 Apr 29;22(9):4739. doi: 10.3390/ijms22094739 (PMC8124410; doi:10.3390/ijms22094739)
Supplement: Supplementary file 1 [file ijms-22-04739-s001.zip]

Archive with 7 entries (7 files):
- Figure S1.jpg
- Figure S2.jpg
- Figure S3.jpg
- Figure S4A.jpg
- Figure S4B.jpg
- Figure S5A.jpg
- Figure S5B.jpg
